# Supplementary material for: Impact of Environmental Humidity on Instant Coffee Stability: Defining Moisture Thresholds for Quality Degradation and Shelf Life Prediction
Source: Foods. 2025 May 21;14(10):1826. doi: 10.3390/foods14101826 (PMC12111376; doi:10.3390/foods14101826)
Supplement: Supplementary file 1 [file foods-14-01826-s001.zip]

Archive with 1 entries (1 files):
- foods-3592428-supplementary.pdf
